# Supplementary material for: Effect of Bioactive Packaging Materials Based on Sodium Alginate and Protein Hydrolysates on the Quality and Safety of Refrigerated Chicken Meat
Source: Polymers (Basel). 2024 Dec 6;16(23):3430. doi: 10.3390/polym16233430 (PMC11644077; doi:10.3390/polym16233430)
Supplement: Supplementary file 1 [file polymers-16-03430-s001.zip]

Archive with 1 entries (1 files):
- polymers-3272947-supplementary.pdf
